# Supplementary material for: A smart scaffold composed of three-dimensional printing and electrospinning techniques and its application in rat abdominal wall defects
Source: Stem Cell Res Ther. 2020 Dec 10;11:533. doi: 10.1186/s13287-020-02042-6 (PMC7727174; doi:10.1186/s13287-020-02042-6)
Supplement: Supplementary file 1 — Additional file 1. [file 13287_2020_2042_MOESM1_ESM.txt]

	PSIS	PSIS	PSIS	PSIS	PSIS	PSIS	3DP+ESP	3DP+ESP	3DP+ESP	3DP+ESP	3DP+ESP	3DP+ESP	3DP	3DP	3DP	3DP	3DP	3DP
2W	4	3	3	2	2	2	3	3	3	4	2	2	4	3	4	3	2	2
1M	2	1	3	1	1	1	2	2	2	1	1	1	2	3	3	2	1	1
3M	0	0	1	1	1	0	1	1	0	0	0	0	2	2	2	1	1	1
